# Supplementary material for: Causes, management and outcomes of polyhydramnios at a secondary level hospital in Cape Town, South Africa
Source: PLoS One. 2025 Mar 5;20(3):e0317256. doi: 10.1371/journal.pone.0317256 (PMC11882055; doi:10.1371/journal.pone.0317256)
Supplement: S2 Fig — (XLSX) [file pone.0317256.s002.xlsx]

## Sheet: Sheet1
	age	parity	HIV status	syphylis	atypical Ab	AFI	gestational age at detection	Diabetes	congenital anomalie	chromosomal abnormalities	Torches	crvical length	follow up scan	polyhydra change	adm to ward	delivery btw 38-40wk	amniodrainage	indomethacin	sulindac	ogtt done	preterm lab	cord prplase	PPROM/PRPM	Malpresentation	Abruptio	PPH	shoul DYS	5min AP < 7	adm to NICU	Need for ass vent	sx of HIE	birt traum	Birth weight	composite outcome
79775136	28	2	neg	neg	neg	25	37	no	no	not done	not done	not done	no	not done	no	yes	no	no	no	yes	no	no	no	no	no	no	no	no	no	no	no	no	< 4000	no
20830881	33	2	neg	neg	pos	28	28	no	no	not done	not done	not done	yes	remained	no	no	no	no	no	yes	no	no	no	no	no	no	no	no	no	no	no	no	<4000	no
161538756	35	1	pos	neg	neg	27	33	no	no	not done	not done	not done	yes	worsen	no	no	no	no	no	yes	no	no	no	no	no	no	no	no	no	no	no	no	<4000	no
171036924	24	1	neg	neg	neg	28	37	no	no	not done	not done	not done	no	not done	no	no	no	no	no	no	no	no	no	no	no	no	no	no	no	no	no	no	<4000	no
19084524	35	2	neg	neg	neg	25	37	no	no	not done	not done	not done	no	not done	no	no	no	no	no	yes	no	no	yes	no	no	no	no	no	no	no	no	no	<4000	no
38024493	33	3	neg	neg	neg	29	36	no	no	not done	not done	not done	yes	improved	no	yes	no	no	no	yes	no	no	no	no	no	no	no	no	no	no	no	no	<4000	no
173993551	22	0	neg	neg	neg	25	40	no	no	not done	not done	not done	no	not done	no	no	no	no	no	yes	no	no	no	no	no	no	no	no	no	no	no	no	<4000	no
152432704	28	0	pos	neg	neg	25	36	no	no	not done	not done	not done	yes	remained	no	yes	no	no	no	yes	no	yes	no	no	no	no	no	yes	yes	yes	no	no	<4000	yes
31619125	37	3	neg	neg	neg	25	28	no	yes	not done	not done	not done	yes	improved	no	no	no	no	no	yes	no	no	no	no	no	no	no	no	no	no	no	no	<4000	no
133712281	30	2	neg	neg	neg	25	38	no	no	not done	not done	not done	no	not done	no	no	no	no	no	yes	no	no	no	no	no	no	no	no	no	no	no	no	<4000	no
79149720	26	2	neg	neg	pos	26	43	no	no	not done	not done	not done	no	not done	no	no	no	no	no	yes	no	no	no	no	no	no	no	no	no	no	no	no	<4000	no
46518288	25	1	pos	neg	neg	26	28	yes	no	not done	not done	not done	yes	improved	no	no	no	no	no	yes	no	no	no	no	no	no	no	no	no	no	no	no	>4000	no
125575910	20	0	neg	neg	neg	25	41	no	no	not done	not done	not done	no	not done	no	no	no	no	no	no	no	no	no	no	no	no	no	no	no	no	no	no	<4000	no
174190850	28	2	pos	neg	neg	26	37	no	no	not done	not done	not done	yes	worsen	no	no	no	no	no	yes	no	no	no	no	no	no	no	no	no	no	no	no	<4000	no
24938961	33	3	pos	neg	neg	29	32	yes	no	not done	not done	not done	yes	worsen	no	yes	no	no	no	yes	no	no	no	no	no	no	no	no	no	no	no	no	<4000	no
30022255	34	1	neg	neg	neg	29	34	no	no	not done	not done	not done	yes	remained	no	yes	no	no	no	yes	no	no	no	no	no	no	no	no	no	no	no	no	<4000	no
26833285	34	1	pos	neg	neg	31	26	no	no	not done	not done	not done	yes	remained	yes	yes	no	no	no	yes	no	no	no	no	no	no	no	no	no	no	no	no	<4000	no
14447535	39	1	pos	neg	neg	28	32	no	no	not done	not done	not done	yes	worsen	no	yes	no	no	no	yes	no	no	no	no	no	no	no	no	no	no	no	no	<4000	no
13911912	40	2	neg	neg	pos	26	34	no	no	not done	not done	not done	yes	remained	no	no	no	no	no	yes	no	no	no	no	no	no	no	no	no	no	no	no	<4000	no
78788684	29	3	neg	neg	neg	30	34	no	no	not done	not done	not done	yes	improved	no	no	no	no	no	yes	no	no	no	no	no	no	no	no	no	no	no	no	>4000	no
30855829	43	3	neg	neg	neg	26	30	no	no	not done	not done	not done	yes	remained	yes	yes	no	no	no	yes	no	no	no	no	no	no	no	no	no	no	no	no	<4000	no
116538356	32	2	pos	neg	neg	26	37	no	no	not done	not done	not done	no	not done	no	no	no	no	no	no	no	no	no	no	no	no	no	no	no	no	no	no	<4000	no
84023340	23	1	neg	neg	neg	28	33	no	no	not done	not done	not done	yes	not done	no	yes	no	no	no	yes	no	no	no	no	no	no	no	no	no	no	no	no	<4000	no
10544146	24	1	neg	neg	neg	26	31	no	no	not done	not done	not done	yes	improved	no	no	no	no	no	yes	yes	no	no	no	no	no	no	no	no	no	no	no	<4000	yes
80334725	26	4	neg	neg	neg	27	33	no	no	not done	not done	not done	yes	improved	no	no	no	no	no	yes	no	no	no	no	no	no	no	no	no	no	no	no	<4000	no
62626270	37	1	neg	neg	neg	26	36	no	no	not done	not done	not done	yes	improved	no	no	no	no	no	no	no	no	no	no	no	no	no	no	no	no	no	no	<4000	no
37743507	23	1	neg	neg	neg	26	36	yes	no	not done	not done	not done	no	not done	no	no	no	no	no	yes	no	no	no	no	no	no	no	no	no	no	no	no	>4000	no
158879650	35	4	neg	neg	neg	25	33	yes	no	not done	not done	not done	yes	improved	no	yes	no	no	no	yes	no	no	no	yes	no	yes	no	no	no	no	no	no	<4000	yes
77699700	29	2	neg	neg	neg	27	33	no	yes	not done	not done	not done	yes	improved	no	no	no	no	no	yes	no	no	no	no	no	no	no	no	no	no	no	no	<4000	no
73474892	30	0	neg	neg	neg	27	33	yes	no	not done	not done	not done	no	not done	no	no	no	no	no	yes	no	no	no	no	no	no	no	no	no	no	no	no	<4000	no
159744853	22	0	neg	neg	neg	36	30	no	no	not done	not done	no shortening	yes	remained	yes	yes	no	no	no	yes	no	no	no	no	no	no	no	no	no	no	no	no	<4000	no
132784448	31	2	neg	neg	neg	27	40	no	no	not done	not done	not done	no	not done	no	no	no	no	no	no	no	no	no	no	no	no	no	no	no	no	no	no	<4000	no
16337453	22	1	neg	neg	neg	29	36	no	no	not done	not done	not done	yes	improved	no	no	no	no	no	yes	no	no	no	no	no	no	no	no	no	no	no	no	<4000	no
168186526	27	1	neg	neg	neg	28	29	no	no	not done	not done	not done	yes	remained	no	no	no	no	no	yes	no	no	no	no	no	no	no	no	no	no	no	no	<4000	no
130654189	31	2	neg	neg	neg	27	37	no	no	not done	not done	not done	yes	remained	no	no	no	no	no	yes	no	no	no	no	no	no	no	no	no	no	no	no	<4000	no
26212993	29	3	pos	neg	neg	28	28	no	no	not done	not done	not done	yes	improved	no	no	no	no	no	yes	no	no	no	no	no	no	no	no	no	no	no	no	<4000	no
174696484	37	3	neg	neg	neg	30	37	no	no	not done	not done	not done	no	not done	no	yes	no	no	no	yes	no	no	no	no	no	no	no	no	no	no	no	no	<4000	no
83502146	34	2	neg	neg	neg	27	37	no	no	not done	not done	not done	no	not done	no	no	no	no	no	no	no	no	no	no	no	no	no	no	no	no	no	no	>4000	no
153784120	31	2	neg	neg	neg	25	39	no	no	not done	not done	not done	no	not done	no	no	no	no	no	no	no	no	no	no	no	no	no	no	no	no	no	no	<4000	no
176145290	30	2	pos	neg	neg	31	38	no	no	not done	not done	not done	no	not done	no	yes	no	no	no	yes	no	no	no	no	no	no	no	no	no	no	no	no	<4000	no
113512230	32	2	neg	neg	neg	30	39	no	no	not done	not done	not done	no	not done	no	yes	no	no	no	yes	no	no	no	no	no	no	no	no	no	no	no	no	>4000	no
175979319	23	1	neg	neg	neg	27	37	no	no	not done	not done	not done	no	not done	no	yes	no	no	no	yes	no	no	no	no	no	no	no	no	no	no	no	no	<4000	no
113383368	28	1	pos	neg	neg	28	27	yes	no	not done	not done	not done	yes	improved	no	no	no	no	no	yes	no	no	no	no	no	no	yes	yes	yes	yes	no	yes	>4000	yes
117375436	35	1	pos	neg	neg	31	36	no	no	not done	not done	not done	no	not done	no	no	no	no	no	yes	no	no	no	no	no	no	no	no	no	no	no	no	<4000	no
125451070	32	1	neg	neg	neg	25	29	no	no	not done	not done	not done	yes	improved	no	no	no	no	no	no	no	no	no	no	no	no	no	no	no	no	no	no	<4000	no
66520511	36	4	neg	neg	neg	25	34	no	no	not done	not done	not done	no	not done	no	no	no	no	no	yes	no	no	no	no	no	no	no	no	no	no	no	no	<4000	no
125563999	33	2	pos	neg	neg	29	28	no	no	not done	not done	not done	yes	improved	no	no	no	no	no	no	no	no	no	no	no	no	no	no	no	no	no	no	<4000	no
80931454	25	1	neg	neg	neg	27	36	yes	no	not done	not done	not done	no	not done	no	yes	no	no	no	yes	no	no	no	no	no	no	no	no	no	no	no	no	>4000	no
13806096	31	2	pos	neg	neg	27	30	no	no	not done	not done	not done	yes	remained	no	no	no	no	no	yes	no	no	no	no	no	no	no	no	no	no	no	no	<4000	no
25461443	41	3	neg	neg	neg	30	37	yes	no	not done	not done	not done	no	not done	no	yes	no	no	no	yes	no	no	no	no	no	no	no	no	no	no	no	no	<4000	no
73522559	29	1	neg	neg	neg	33	35	no	no	not done	not done	not done	no	not done	no	no	no	no	no	yes	no	no	no	no	no	no	no	no	no	no	no	no	<4000	no
159744853	22	0	neg	neg	neg	36	30	no	no	not done	not done	done	yes	remained	yes	yes	no	no	no	yes	no	no	no	no	no	no	no	no	no	no	no	no	<4000	no
79441572	26	1	neg	neg	neg	33	32	no	yes	not done	not done	not done	yes	remained	no	yes	no	no	no	yes	no	no	no	no	no	no	no	no	no	no	no	no	<4000	no
30022255	34	1	neg	neg	neg	30	35	no	no	not done	not done	not done	no	not done	yes	no	no	no	no	yes	no	no	no	no	no	no	no	no	no	no	no	no	<4000	no
101929495	35	2	neg	neg	neg	31	37	no	no	not done	not done	not done	no	not done	no	yes	no	no	no	no	no	no	no	no	no	no	no	no	no	no	no	no	>4000	no
169674041	21	0	neg	neg	neg	31	39	no	no	not done	not done	not done	no	not done	no	yes	no	no	no	no	no	no	no	no	no	no	no	no	no	no	no	no	<4000	no
80242019	25	1	neg	neg	neg	35	36	no	no	not done	not done	not done	no	not done	yes	yes	no	no	no	no	no	no	no	no	no	no	no	no	no	no	no	no	<4000	no
17743402	18	0	neg	neg	neg	34	38	no	no	not done	not done	not done	no	not done	no	yes	no	no	no	no	no	no	no	no	no	no	no	no	no	no	no	no	<4000	no
156615080	19	0	neg	neg	neg	33	38	yes	no	not done	not done	not done	no	not done	no	no	no	no	no	yes	no	no	no	no	no	no	no	no	no	no	no	no	<4000	no
14679161	40	2	neg	neg	neg	30	26	no	no	not done	not done	not done	no	not done	no	yes	no	no	no	no	yes	no	yes	no	no	yes	no	no	yes	yes	no	no	<4000	yes
78644424	26	1	neg	neg	neg	27	29	no	no	not done	not done	not done	yes	remained	no	no	no	no	no	no	no	no	no	no	no	no	no	no	no	no	no	no	<4000	no
164573107	25	1	neg	neg	neg	35	27	no	no	not done	not done	done	yes	improved	no	no	no	no	no	no	no	no	no	no	no	no	no	no	no	no	no	no	<4000	no
174190850	28	2	pos	neg	neg	26	37	no	not done	not done	not done	not done	yes	worsen	no	no	no	no	no	yes	no	no	no	no	no	no	no	no	no	no	no	no	<4000	no
43018258	27	1	neg	neg	neg	30	24	no	no	not done	not done	not done	yes	remained	no	no	no	no	no	yes	yes	no	no	no	no	no	no	yes	yes	yes	no	no	<4000	yes
78788684	29	2	neg	neg	neg	30	34	no	no	not done	not done	not done	yes	improved	no	no	no	no	no	yes	no	no	no	no	no	no	no	no	no	no	no	no	>4000	no
16990517	35	2	neg	neg	neg	30	36	no	yes	not done	not done	not done	yes	improved	no	no	no	no	no	yes	no	no	no	no	no	no	no	no	no	no	no	no	<4000	no
14447635	39	1	pos	neg	neg	28	34	no	no	not done	not done	not done	yes	worsen	no	yes	no	no	no	yes	no	no	no	no	no	no	no	no	no	no	no	no	<4000	no
175250109	27	0	neg	neg	neg	27	36	no	no	not done	not done	not done	yes	worsen	no	yes	no	no	no	yes	no	no	no	no	no	no	no	no	no	no	no	no	<4000	no
132584046	38	2	pos	neg	neg	37	37	no	no	not done	not done	not done	no	not done	no	no	no	no	no	yes	no	no	no	no	no	no	no	no	no	no	no	no	<4000	no
26833285	34	1	pos	neg	neg	25	37	no	no	not done	not done	not done	yes	remained	yes	yes	no	no	no	yes	no	no	no	no	no	no	no	no	no	no	no	no	<4000	no
174696484	37	3	neg	neg	neg	30	37	yes	no	not done	not done	not done	no	not done	no	yes	no	no	no	yes	no	no	no	no	no	no	no	no	no	no	no	no	<4000	no
176145290	30	1	pos	neg	neg	31	38	no	no	not done	not done	not done	no	not done	no	yes	no	no	no	yes	no	no	no	no	no	no	no	no	no	no	no	no	<4000	no
84783786	23	1	neg	neg	neg	36	30	no	no	not done	not done	not done	yes	improved	no	yes	no	no	no	yes	no	no	no	no	no	no	no	no	no	no	no	no	<4000	no
113512230	32	2	neg	neg	neg	30	39	no	no	not done	not done	not done	no	remained	no	yes	no	no	no	no	no	no	no	no	no	no	no	no	no	no	no	no	>4000	no
30855829	42	3	neg	neg	neg	31	34	no	no	not done	not done	not done	yes	remained	yes	yes	no	no	no	yes	no	no	no	no	no	no	no	no	no	no	no	no	<4000	no
86506631	18	0	neg	neg	neg	29	33	no	not done	not done	not done	not done	yes	improved	no	no	no	no	no	yes	no	no	no	no	no	no	no	no	no	no	no	no	<4000	no
164604555	23	2	neg	neg	neg	25	36	no	no	not done	not done	not done	yes	improved	no	no	no	no	no	yes	no	no	no	no	no	no	no	no	no	no	no	no	<4000	no
162891535	30	0	neg	neg	neg	25	31	no	no	not done	not done	not done	yes	remained	no	yes	no	no	no	yes	no	no	no	no	no	no	no	no	no	no	no	no	<4000	no
130616527	38	3	neg	neg	neg	26	36	no	no	not done	not done	not done	yes	remained	no	yes	no	no	no	yes	no	no	no	no	no	no	no	no	no	no	no	no	<4000	no
152786525	26	0	neg	neg	neg	29	27	no	no	not done	not done	not done	yes	remained	yes	yes	no	no	no	yes	no	no	no	no	no	no	no	no	no	no	no	no	<4000	no
67782490	31	6	neg	neg	neg	29	40	no	no	not done	not done	not done	no	not done	no	no	no	no	no	yes	no	no	no	no	no	no	no	no	no	no	no	no	<4000	no
158898379	18	0	pos	neg	neg	30	38	no	not done	not done	not done	not done	no	not done	no	no	no	no	no	yes	no	no	no	no	no	no	no	no	no	no	no	no	<4000	no
15837636	17	0	neg	neg	neg	26	28	no	no	not done	not done	not done	yes	worsen	yes	yes	no	no	no	yes	no	no	no	no	no	no	no	no	no	no	no	no	<4000	no
159097773	23	1	neg	neg	neg	34	40	no	no	not done	not done	not done	no	not done	no	no	no	no	no	yes	no	no	no	no	no	no	yes	no	no	no	no	no	>4000	yes
136511714	20	0	neg	neg	neg	28	37	no	no	not done	not done	not done	no	not done	yes	yes	no	no	no	yes	no	no	no	no	no	no	no	no	no	no	no	no	<4000	no
45128691	22	3	neg	neg	neg	33	32	no	not done	not done	not done	not done	yes	remained	yes	yes	no	no	no	yes	no	no	no	no	no	no	no	no	no	no	no	no	<4000	no
161622675	34	0	neg	neg	neg	30	39	no	not done	not done	not done	not done	no	remained	yes	yes	no	no	no	yes	no	no	no	no	no	no	no	no	no	no	no	no	>4000	no
170549851	24	5	neg	neg	neg	26	34	no	no	not done	not done	not done	yes	remained	no	no	no	no	no	yes	no	no	no	no	no	no	no	no	no	no	no	no	<4000	no
64621832	36	0	neg	neg	neg	26	37	no	no	not done	not done	not done	no	not done	no	yes	no	no	no	yes	no	no	no	no	no	no	no	no	no	no	no	no	<4000	no	HPT	BMI
135214823	23	2	neg	neg	neg	27	34	no	no	not done	not done	not done	yes	improved	no	no	no	no	no	yes	no	no	no	no	no	no	no	no	no	no	no	no	<4000	no	NO	47
41550764	28	1	neg	neg	neg	25	33	no	no	not done	not done	not done	no	not done	no	no	no	no	no	yes	yes	no	no	no	no	no	no	no	no	no	no	no	<4000	yes	NO	26
17194663	27	1	neg	neg	neg	27	37	no	not done	not done	not done	not done	no	not done	no	no	no	no	no	yes	no	no	no	no	no	no	no	no	no	no	no	no	<4000	no	NO	32
114379480	29	2	neg	neg	neg	29	28	no	not done	not done	not done	not done	yes	improved	no	no	no	no	no	yes	no	no	no	no	no	no	no	no	no	no	no	no	<4000	no
80025943	24	0	neg	neg	neg	26	34	no	not done	not done	not done	not done	yes	remained	no	yes	no	no	no	yes	no	no	no	no	no	no	no	no	no	no	no	no	<4000	no
42486936	23	0	neg	neg	neg	26	39	no	not done	not done	not done	not done	no	remained	no	no	no	no	no	yes	no	no	no	no	no	no	no	no	no	no	no	no	<4000	no
54352935	40	4	neg	neg	neg	25	35	yes	no	not done	not done	not done	yes	remained	yes	yes	no	no	no	yes	no	no	no	no	no	no	no	no	no	no	no	no	<4000	no
20055927	34	0	pos	neg	neg	30	30	no	no	not done	not done	not done	yes	worsen	no	no	no	no	no	yes	yes	no	yes	no	no	no	no	no	yes	yes	no	no	<4000	yes
15074833	34	2	neg	neg	neg	25	35	yes	no	not done	not done	not done	no	not done	no	no	no	no	no	yes	no	no	no	no	no	no	no	no	no	no	no	no	<4000	no
158898379	18	0	pos	neg	neg	30	38	no	not done	not done	not done	not done	no	not done	no	yes	no	no	no	yes	no	no	no	no	no	no	no	no	no	no	no	no	<4000	no	NO	20
80025943	24	0	neg	neg	neg	28	33	no	not done	not done	not done	not done	yes	remained	no	yes	no	no	no	yes	no	no	no	no	no	no	no	no	no	no	no	no	<4000	no	NO	29
158786525	26	0	neg	neg	neg	29	27	no	not done	not done	not done	not done	yes	worsen	no	yes	no	no	no	yes	no	no	no	no	no	no	no	no	no	no	no	no	<4000	no	NO	30
54252935	40	4	neg	neg	neg	26	35	yes	no	not done	not done	not done	yes	remained	yes	yes	no	no	no	yes	no	no	no	no	no	no	no	no	no	no	no	no	<4000	no	NO	18
86506631	18	0	neg	neg	neg	29	33	no	no	not done	not done	not done	yes	remained	no	no	no	no	no	yes	no	no	no	no	no	no	no	no	no	no	no	no	<4000	no	NO	23
15074883	34	2	neg	neg	neg	25	35	yes	no	not done	not done	not done	yes	remained	no	no	no	no	no	yes	no	no	no	no	no	no	no	no	no	no	no	no	<4000	no
20055927	34	0	pos	neg	neg	30	29	no	not done	not done	not done	not done	yes	remained	no	no	no	no	no	yes	yes	no	yes	no	no	no	no	no	no	no	no	no	<4000	yes	YES	36
15837636	17	0	neg	neg	neg	26	28	no	no	not done	not done	not done	yes	worsen	no	yes	no	no	no	yes	no	no	no	no	no	no	no	no	no	no	no	no	<4000	no	NO	32
130616527	39	3	neg	neg	neg	26	36	no	no	not done	not done	not done	yes	remained	no	yes	no	no	no	yes	no	no	no	no	no	no	no	no	no	no	no	no	<4000	no	NO	29
161622675	34	0	neg	neg	neg	34	39	no	not done	not done	not done	not done	no	not done	no	yes	no	no	no	yes	no	no	no	no	no	no	no	no	no	no	no	no	<4000	no	NO	22
45128691	22	3	neg	neg	neg	33	32	no	not done	not done	not done	not done	yes	worsen	yes	yes	no	no	no	yes	no	no	no	no	no	no	no	no	no	no	no	no	<4000	no	NO	35
136511714	20	0	neg	neg	neg	28	37	no	not done	not done	not done	not done	no	not done	no	yes	no	no	no	yes	no	no	no	no	no	no	no	no	no	no	no	no	<4000	no
159097773	22	1	neg	neg	neg	34	40	no	not done	not done	not done	not done	no	not done	no	no	no	no	no	yes	no	no	no	no	no	no	yes	no	no	no	no	no	>4000	yes	YES	45
37072436	44	1	pos	neg	neg	25	35	no	no	not done	not done	not done	no	not done	no	no	no	no	no	yes	no	no	no	no	no	no	no	no	no	no	no	no	<4000	no
67782490	31	6	neg	neg	pos	29	39	no	not done	not done	not done	not done	no	not done	no	no	no	no	no	yes	no	no	no	no	no	no	no	no	no	no	no	no	<4000	no
118468206	30	3	pos	neg	neg	35	34	no	no	not done	not done	not done	yes	remained	no	no	no	no	no	yes	no	no	no	no	no	no	no	no	no	no	no	no	>4000	no	YES	43
129513883	36	1	neg	neg	neg	30	30	yes	no	not done	not done	not done	no	worsen	no	yes	no	no	no	yes	no	no	no	no	no	no	no	yes	yes	yes	yes	no	<4000	yes
13986005	42	8	neg	neg	neg	41	27	no	yes	not done	not done	not done	yes	remained	no	no	no	no	no	yes	yes	no	yes	no	no	no	no	no	yes	yes	no	no	<4000	yes	NO	23
32974867	31	2	neg	neg	neg	25	29	no	no	not done	not done	not done	yes	remained	no	yes	no	no	no	no	yes	no	no	no	no	no	no	no	no	no	no	no	<4000	yes
32729691	19	0	neg	neg	neg	29	36	no	no	not done	not done	not done	yes	remained	no	yes	no	no	no	yes	no	no	no	no	no	no	no	no	no	no	no	no	<4000	no
130292543	30	2	neg	neg	neg	32	28	no	no	not done	not done	not done	yes	remained	no	no	no	no	no	yes	no	no	no	no	no	no	no	no	no	no	no	no	<4000	no	NO	34
172563934	22	0	neg	neg	neg	46	32	no	no	not done	no	no	yes	remained	no	no	no	no	no	yes	yes	no	no	no	no	no	no	no	yes	yes	no	no	<4000	yes	NO	48
88959937	39	3	neg	neg	neg	30	29	no	yes	not done	not done	not done	yes	improved	no	yes	no	no	no	yes	no	no	no	no	no	no	no	no	no	no	no	no	<4000	no
20686861	36	4	neg	neg	neg	46	38	yes	yes	not done	not done	not done	no	not done	no	yes	no	no	no	yes	no	no	no	no	no	no	no	no	yes	no	no	no	<4000	yes
82885765	22	0	neg	neg	neg	37	28	yes	yes	not done	no	not done	yes	remained	yes	no	no	no	no	yes	yes	no	yes	no	no	no	no	yes	yes	yes	yes	no	<4000	yes
167255579	22	0	pos	neg	neg	31	35	no	no	not done	not done	not done	no	not done	no	yes	no	no	no	yes	no	no	no	no	no	no	no	no	no	no	no	no	<4000	no	NO	31
15758659	40	1	neg	neg	neg	31	34	yes	no	not done	not done	not done	yes	improved	yes	yes	no	no	no	yes	no	no	no	no	no	no	no	no	no	no	no	no	<4000	no
88684659	39	1	neg	neg	neg	28	30	no	no	not done	not done	not done	yes	worsen	no	yes	no	no	no	yes	no	no	no	no	no	no	no	no	no	no	no	no	<4000	no	NO	39
40485591	31	1	pos	neg	neg	31	37	no	no	not done	not done	not done	no	not done	no	yes	no	no	no	yes	no	no	no	no	no	no	no	no	no	no	no	no	<4000	no
55965560	42	2	neg	neg	neg	25	33	no	no	not done	not done	not done	yes	worsen	yes	yes	no	no	no	yes	no	no	no	no	no	no	no	no	no	no	no	no	>4000	no
165204751	40	2	neg	neg	neg	35	36	no	no	not done	not done	not done	no	not done	no	no	no	no	no	yes	yes	no	no	no	no	no	no	no	no	no	no	no	<4000	yes
73913907	30	1	neg	neg	neg	35	36	no	no	not done	not done	not done	yes	remained	no	yes	no	no	no	yes	no	no	no	no	no	no	no	no	no	no	no	no	<4000	no
44148872	28	2	neg	neg	neg	32	36	no	no	not done	not done	not done	no	not done	no	yes	no	no	no	yes	no	no	no	no	no	no	no	no	no	no	no	no	<4000	no	NO	21
30145429	34	2	neg	neg	neg	25	31	yes	no	not done	not done	not done	yes	improved	no	yes	no	no	no	yes	no	no	no	no	no	no	no	no	no	no	no	no	<4000	no	NO	37
59264341	36	2	neg	neg	neg	33	36	yes	no	not done	not done	not done	no	not done	no	no	no	no	no	yes	yes	no	yes	no	no	no	no	no	no	no	no	no	<4000	yes	YES	28
89434500	32	3	neg	neg	neg	34	27	yes	no	not done	not done	not done	yes	improved	no	no	no	no	no	yes	no	no	no	no	no	no	no	no	no	no	no	no	<4000	no
148043508	25	1	pos	neg	neg	31	35	no	not done	not done	not done	not done	yes	improved	yes	yes	no	no	no	yes	no	no	no	no	no	no	no	no	no	no	no	no	<4000	no
74500497	28	1	neg	neg	neg	36	39	no	no	not done	not done	not done	no	remained	yes	yes	no	no	no	yes	no	no	no	no	no	no	no	no	no	no	no	no	<4000	no
																																			NO	41
																																			YES	24
																																			YES	32
																																			NO	28
																																			YES	49
																																			NO	25
																																			NO	30
																																			NO	26
																																			NO	40
																																			NO	28
																																			NO	29
																																			YES	30
																																			NO	35
																																			NO	38
																																			NO	23
																																			NO	38
																																			NO	33
																																			NO	23
																																			NO	37
																																			NO	35
																																			NO	34
																																			NO	33
																																			NO	34
																																			NO	28
																																			NO	22
																																			NO	31
																																			NO	25
																																			NO	24
																																			NO	30
																																			NO	20
																																			NO	34
																																			NO	37
																																			NO	32
																																			NO	31
																																			NO	28
																																			NO	27
																																			YES	22
																																			NO	19
																																			NO	23
																																			NO	24
																																			NO	45
																																			NO	30
																																			NO	24
